# Supplementary material for: The Association of Hypertensive Disorders of Pregnancy with Infant Mortality, Preterm Delivery, and Small for Gestational Age
Source: Healthcare (Basel). 2024 Mar 6;12(5):597. doi: 10.3390/healthcare12050597 (PMC10931061; doi:10.3390/healthcare12050597)
Supplement: Supplementary file 1 [file healthcare-12-00597-s001.zip]

Archive with 3 entries (3 files):
- Supplement Table S1.pdf
- Supplemental Table S2 change in risk.pdf
- Supplemental Table S3 overall study findings.pdf
